# Supplementary material for: Rare Genetic Syndromes and Oral Anomalies: A Review of the Literature and Case Series with a New Classification Proposal
Source: Children (Basel). 2021 Dec 26;9(1):12. doi: 10.3390/children9010012 (PMC8774676; doi:10.3390/children9010012)
Supplement: Supplementary file 1 [file children-09-00012-s001.zip]

Archive with 1 entries (1 files):
- children-1489187-supplementary.pdf
